# Supplementary material for: Structural Integrity of Nucleolin Is Required to Suppress TDP-43-Mediated Cytotoxicity in Yeast and Human Cell Models
Source: Int J Mol Sci. 2023 Dec 14;24(24):17466. doi: 10.3390/ijms242417466 (PMC10744044; doi:10.3390/ijms242417466)
Supplement: Supplementary file 1 [file ijms-24-17466-s001.zip]

Archive with 1 entries (1 files):
- ijms-2671233-supplementary.pdf
